# Supplementary material for: Glycogen storage diseases: Twenty‐seven new variants in a cohort of 125 patients
Source: Mol Genet Genomic Med. 2019 Sep 11;7(11):e877. doi: 10.1002/mgg3.877 (PMC6825860; doi:10.1002/mgg3.877)
Supplement: Supplementary file 1 [file MGG3-7-e877-s001.xlsx]

## Sheet: Plan1
		Appendix 1: Genotypes, parents genotypes and origin of 125 patients with hepatic GSDs.
Patient	Sex	Genotype	Protein	GENE	Disease	Parents genotype		Origin
						Mother	Father
1	F	c.[563-3C>G];[563-3C>G]	p.[(?)];[(?)]	G6PC	GSD Ia	x	x	RJ
2	M	c.[247C>T];[1039C>T]	p.[Arg83Cys];[(Gln347*)]	G6PC	GSD Ia	c.[1039C>T];[=]	x	SP
3	F	c.[113A>T];[1039C>T]	p.[(Asp38Val)];[(Gln347*)]	G6PC	GSD Ia	c.[113A>T];[=]	x	RS
4	F	c.[247C>T];[809G>T]	p.[Arg83Cys];[(Gly270Val)]	G6PC	GSD Ia	x	x	RS
5	F	c.[1039C>T];[1039C>T]	p.[(Gln347*)];[(Gln347*)]	G6PC	GSD Ia	c.[1039C>T];[=]	x	RS
6	F	c.[563-3C>G];[563-3C>G]	p.[(?)];[(?)]	G6PC	GSD Ia	c.[563-3C>G];[=]	x	MG
7	F	c.[563-3C>G];[563-3C>G]	p.[(?)];[(?)]	G6PC	GSD Ia	c.[563-3C>G];[=]	x	RS
8	M	c.[247C>T];[247C>T]	p.[Arg83Cys];[Arg83Cys]	G6PC	GSD Ia	c.[247C>T];[=]	x	SP
9	M	c.[969C>A];[1039C>T]	p.[(Tyr323*)];[(Gln347*)]	G6PC	GSD Ia	c.[1039C>T];[=]	c.[969C>A];[=]	SC
10	M	c.[113A>T];[323C>T]	p.[(Asp38Val)];[(Thr108Ile)]	G6PC	GSD Ia	x	x	RS
11#	F	c.[1012G>T];[1012G>T]	p.[(Val338Phe)];[(Val338Phe)]	G6PC	GSD Ia	c.[1012G>T];[=]	c.[1012G>T];[=]	RS
12#	F	c.[1012G>T];[1012G>T]	p.[(Val338Phe)];[(Val338Phe)]	G6PC	GSD Ia	c.[1012G>T];[=]	c.[1012G>T];[=]	RS
13	M	c.[247C>T];[247C>T]	p.[Arg83Cys];[Arg83Cys]	G6PC	GSD Ia	c.[247C>T];[=]	x	MG
14	F	c.[113A>T];[1039C>T]	p.[(Asp38Val)];[(Gln347*)]	G6PC	GSD Ia	x	x	RS
15	F	c.[563-3C>G];[563-3C>G]	p.[(?)];[(?)]	G6PC	GSD Ia	c.[563-3C>G];[=]	x	BA
16	F	c.[161A>C];[247C>T]	p.[(Gln54Pro)];[Arg83Cys]	G6PC	GSD Ia	x	x	SP
17	M	c.[563-3C>G];[563-3C>G]	p.[(?)];[(?)]	G6PC	GSD Ia	c.[563-3C>G];[=]	x	RS
18	M	c.[1039C>T];[1039C>T]	p.[(Gln347*)];[(Gln347*)]	G6PC	GSD Ia	x	x	RS
19#	F	c.[70C>T];[161A>C]	p.[(Gln24*)];[(Gln54Pro)]	G6PC	GSD Ia	x	x	CE
20#	M	c.[70C>T];[161A>C]	p.[(Gln24*)];[(Gln54Pro)]	G6PC	GSD Ia	x	x	CE
21	M	c.[563-3C>G];[p.1039C>T]	p.[(?)];[(Gln347*)]	G6PC	GSD Ia	c.[563-3C>G];[=]	x	SP
22	M	c.[247C>T];[247C>T]	p.[Arg83Cys];[Arg83Cys]	G6PC	GSD Ia	c.[247C>T];[=]	c.[247C>T];[=]	SP
23	M	c.[247C>T];[247C>T]	p.[Arg83Cys];[Arg83Cys]	G6PC	GSD Ia	c.[247C>T];[=]	x	SP
24	M	c.[247C>T];[1039C>T]	p.[Arg83Cys];p.[(Gln347*)]	G6PC	GSD Ia	x	x	SP
25	M	c.[247C>T];[247C>T]	p.[Arg83Cys];[Arg83Cys]	G6PC	GSD Ia	c.[247C>T];[=]	c.[247C>T];[=]	MG
26	F	c.[247C>T];[1039C>T]	p.[Arg83Cys];[(Gln347*)]	G6PC	GSD Ia	x	x	SP
27	F	c.[247C>T];[509G>A]	p.[Arg83Cys];[(Arg170Gln)]	G6PC	GSD Ia	x	x	RS
28	M	c.[563-3C>G];[p.1039C>T]	p.[(?)];[(Gln347*)]	G6PC	GSD Ia	x	x	RS
29	M	c.[161A>C];[1039C>T]	p.[(Gln54Pro)];[(Gln347*)]	G6PC	GSD Ia	x	x	SP
30	F	c.[247C>T];[401_402delCT]	p.[Arg83Cys];[(Thr134=fs)]	G6PC	GSD Ia	x	x	MG
31	F	c.[247C>T];[563-3C>G]	p.[Arg83Cys];[(?)]	G6PC	GSD Ia	x	x	MG
32	F	c.[563-3C>G];[563-3C>G]	p.[(?)];[(?)]	G6PC	GSD Ia	c.[563-3C>G];[=]	x	RS
33	M	c.[247C>T];[563-3C>G]	p.[Arg83Cys];[(?)]	G6PC	GSD Ia	x	x	SP
34	F	c.[247C>T];[247C>T]	p.[Arg83Cys];[Arg83Cys]	G6PC	GSD Ia	x	x	SP
35	M	c.[247C>T];[231-1G>A]	p.[Arg83Cys];[(?)]	G6PC	GSD Ia	x	x	ES
36#	F	c.[247C>T];[401_402delCT]	p.[Arg83Cys];[(Thr134=fs)]	G6PC	GSD Ia	x	x	MG
37#	F	c.[247C>T];[401_402delCT]	p.[Arg83Cys];[(Thr134=fs)]	G6PC	GSD Ia	x	x	MG
38	M	c.[247C>T];[161A>C]	p.[(Gln54Pro)];[Arg83Cys]	G6PC	GSD Ia	x	x	MG
39	M	c.[79delC];[563-3C>G]	p.[(Gln27Argfs)];[(?)]	G6PC	GSD Ia	x	x	ES
40	M	c.[189G>C];[1039C>T]	p.[(Trp63Cys)];[(Gln347*)]	G6PC	GSD Ia	x	x	MG
41	M	c.[247C>T];[247C>T]	p.[Arg83Cys];[Arg83Cys]	G6PC	GSD Ia	c.[247C>T];[=]	x	RS
42	M	c.[1012G>T ];[ [563-3C>G]	p.[(Val338Phe)];[(?)]	G6PC	GSD Ia	x	x	RS
43	F	c.[247C>T];[247C>T]	p.[Arg83Cys];[Arg83Cys]	G6PC	GSD Ia	x	x	DF
44	M	c.[247C>T];[247C>T]	p.[Arg83Cys];[Arg83Cys]	G6PC	GSD Ia	c.[247C>T];[=]	x	RS
45	M	c.[247C>T];[563-3C>G]	p.[Arg83Cys];[(?)]	G6PC	GSD Ia	x	x	MT
46	F	c.[809G>T ];[809G>T]	p.[(Gly270Val)];[(Gly270Val)]	G6PC	GSD Ia	x	x	SP
47	M	c.[161A>C];[161A>C]	p.[(Gln54Pro)];[(Gln54Pro)]	G6PC	GSD Ia	x	x	CE
48	F	c.[202G>A];[439A>T]	p.[(Gly68Arg)];[(Arg147*)]	G6PC	GSD Ia	x	x	SP
49	M	c.[247C>T];[1039C>T]	[Arg83Cys];[(p.Gln347*)]	G6PC	GSD Ia	x	x	RS
50	M	c.[247C>T];[247C>T]	p.[Arg83Cys];[Arg83Cys]	G6PC	GSD Ia	x	x	RS
51	F	c.[113A>T];[247C>T]	p.[(Asp38Val)];[Arg83Cys]	G6PC	GSD Ia	c.[113A>T];[=]	c.[247C>T];[=]	SP
52	M	c.[247C>T];[247C>T]	p.[Arg83Cys];[Arg83Cys]	G6PC	GSD Ia	x	x	RS
53	M	c.[247C>T];[247C>T]	p.[Arg83Cys];[Arg83Cys]	G6PC	GSD Ia	x	x	RS
54	M	c.[59G>A];[1179G>A]	p.[(Gly20Asp)];[(Trp393*)]	SLC37A4	GSD Ib	c.[1179G>A];[=]	x	RS
55	F	c.[703_705delGTG];[1042_1043delCT]	p.[(Val236del)];[(L348Valfs)]	SLC37A4	GSD Ib	x	x	SP
56	F	c.[1042_1043delCT];[1042_1043delCT]	p.[(L348Valfs)];[(L348Valfs)]	SLC37A4	GSD Ib	c.[1042_1043delCT];[=]	c.[1042_1043delCT];[=]	PB
57	M	c.[703_705delGTG];[703_705delGTG]	p.[(Val236del)];[(Val236del)]	SLC37A4	GSD Ib	x	x	RS
58	M	c.[92_94delTCT];[703_705delGTG]	p.[(Phe31_Ser32delinsSer)];[(Val236del)]	SLC37A4	GSD Ib	x	x	RS
59	M	c.[59G>A];[344_345dupGG]	p.[(Gly20Asp)];[(Leu116Glyfs)]	SLC37A4	GSD Ib	c.[59G>A];[=]	c.[344_345dupGG];[=]	RS
60	F	c.[344_345dupGG];[1042_1043delCT]	p.[(Leu116Glyfs)];[(L348Valfs)]	SLC37A4	GSD Ib	c.[1042_1043delCT];[=]	c.[344_345dupGG];[=]	RS
61	F	c.[547T>C];[1042_1043delCT]	p.[(Cys183Arg)];[(L348Valfs)]	SLC37A4	GSD Ib	x	x	RS
62	F	c.[446G>A];[1042_1043delCT]	p.[(Gly149Glu)];[(L348Valfs)]	SLC37A4	GSD Ib	x	x	SP						SP
63	F	c.[899G>A];[1042_1043delCT]	p.[(Arg300His)];[(L348Valfs)]	SLC37A4	GSD Ib	c.[899G>A];[=]	c.[1042_1043delCT];[=]	SC						SC
64	M	c.[1042_1043delCT];[1042_1043delCT]	p.[(L348Valfs)];[(L348Valfs)]	SLC37A4	GSD Ib	c.[1042_1043delCT];[=]	c.[1042_1043delCT];[=]	PB
65	M	c.[899G>A];[899G>A]	p.[(Arg300His)];[(Arg300His)]	SLC37A4	GSD Ib	c.[899G>A];[=]	x	SP
66	F	c.[1042_1043delCT];[1042_1043delCT]	p.[(L348Valfs)];[(L348Valfs)]	SLC37A4	GSD Ib	x	x	SP
67	F	c.[1042_1043delCT];[1042_1043delCT]	p.[(L348Valfs)];[(L348Valfs)]	SLC37A4	GSD Ib	x	x	SP
68	M	c.[557T>C];[706_708delGTG]	p.[(Leu186Pro)];[(Val236del)]	SLC37A4	GSD Ib	x	x	SC
69	F	c.[703_705delGTG];[1042_1043delCT]	p.[(Val236del)];[(L348Valfs)]	SLC37A4	GSD Ib	x	x	RS
70	M	c.[703_705delGTG];[1042_1043delCT]	p.[(Val236del)];[(L348Valfs)]	SLC37A4	GSD Ib	x	x	SP
71	M	c.[344_345dupGG];[1042_1043delCT]	p.[(Leu116Glyfs)];[(L348Vfs)]	SLC37A4	GSD Ib	x	x	RS
72	F	c.[1042_1043delCT];[1042_1043delCT]	p.[(L348Valfs)];[(L348Valfs)]	SLC37A4	GSD Ib	x	x	PA
73	M	c.[1042_1043delCT];[1042_1043delCT]	p.[(L348Valfs)];[(L348Valfs)]	SLC37A4	GSD Ib	c.[1042_1043delCT];[=]	x	SP
74	M	c.[59G>A];[ [344_345dupGG]	p.[(Gly20Asp)];[(Leu116Glyfs)]	SLC37A4	GSD Ib	x	x	RS
75#	M	c.[703_705delGTG];[1042_1043delCT]	p.[(Val236del)];[(L348Valfs)]	SLC37A4	GSD Ib	x	x	SP
76#	F	c.[703_705delGTG];[1042_1043delCT]	p.[(Val236del)];[(L348Valfs)]	SLC37A4	GSD Ib	x	x	SP
77	F	c.[3214_3215delGA];[4528_4529insA]	p.[(Glu1072Aspfs)];[(Tyr1510Terfs)]	AGL	GSD III	x	x	SP
78	M	c.[3214_3215delGA];[3980G>A]	p.[(Glu1072Aspfs)];[(Trp1327*)]	AGL	GSD III	x	c.[3214_3215delGA];[=]	RS
79	M	c.[3214_3215delGA];[3904delA]	p.[(Glu1072Aspfs)];[(Lys1302fs)]	AGL	GSD III	c.[3214_3215delGA];[=]	x	PA
80	F	c.[2904_2905insT];[3214_3215delGA]	p.[(Tyr969Leufs)];[(Glu1072Aspfs)]	AGL	GSD III	x	x	RS
81	F	c.[1383G>A];[3475_3476insA]	p.[(Trp461*)];[(Gln1159fs)]	AGL	GSD III	x	x	SP
82	M	c.[2728C>T];[3980G>A]	p.[(Arg910*)];[(Trp1327*)]	AGL	GSD III	x	x	RS
83	M	c.[1734A>T];[3619G>A]	p.[(Arg578Ser)];[(Arg1272=fs)]	AGL	GSD III	x	x	PB
84	F	c.[325G>T]	p.[(Val109Leu)]	AGL	GSD III	x	x	RS
85	M	c.[1481G>A]	p.[(Arg494His)]	AGL	GSD III	x	x	RS
86	M	c.[293+2T>A];[1858_1859delCT]	p.[(?)];[(L620Vfs)]	AGL	GSD III	x	x	SP
87	M	c.[2455_2458delAAAC];[2455_2458delAAAC]	p.[(Lys819=fs)];[(Lys819=fs)]	AGL	GSD III	c.[2455_2458delAAAC];[=]	x	BA
88	M	c.[744G>A];[1319C>T]	p.[(p.Trp248*)];[(Gln1162*)]	AGL	GSD III	x	x	SP
89	M	c.[1571G>A];[3625C>T]	p.[(Arg524His)];[(Gln1209*)]	AGL	GSD III	x	x	SP
90	F	c.[697G>A];[697G>A]	p.[(Gly233Ser)];[(Gly233Ser)]	PYGL	GSD VI	x	x	ES
91	F	c.[131G>A];[131G>A] (;) [2398G>A]	p.[(Arg44His)];[(Arg44His)]	PYGL	GSD VI	x	x	RS
92	M	c.[133C>T]	p.[(Arg45Trp)]	PHKA2	GSD IXa	c.[133C>T]	x	RS
93	M	c.[1963+1G>A]	p.[(?)]	PHKA2	GSD IXa	x	x	RS
94	M	c.[133C>T]	p.[(Arg45Trp)]	PHKA2	GSD IXa	c.[133C>T]	x	RS
95#	M	c.[557G>A]	p.[(Arg186His)]	PHKA2	GSD IXa	x	x	RS
96#	M	c.[557G>A]	p.[(Arg186His)]	PHKA2	GSD IXa	x	x	RS
97#	M	c.[557G>A]	p.[(Arg186His)]	PHKA2	GSD IXa	x	x	RS
98	M	c.[883C>T]	p.[(Arg295Cys)]	PHKA2	GSD IXa	x	x	SP
99	M	c.[3629G>A]	p.[(Gly1210Glu)]	PHKA2	GSD IXa	x	x	SP
100	M	c.[3614C>T]	p.[(Pro1205Leu )]	PHKA2	GSD IXa	x	x	SP
101	M	c.[2452C>T]	p.[(Gln818*)]	PHKA2	GSD IXa	x	x	SP
102	M	c.[133C>T]	p.[(Arg45Trp)]	PHKA2	GSD IXa	x	x	SP
103	M	c.[883C>T]	p.[(Arg295Cys)]	PHKA2	GSD IXa	x	x	SP
104	M	c.[883C>T]	p.[(Arg295Cys)]	PHKA2	GSD IXa	x	x	SP
105#	M	c.[133C>T]	p.[(Arg45Trp)]	PHKA2	GSD IXa	x	x	RS
106#	M	c.[133C>T]	p.[(Arg45Trp)]	PHKA2	GSD IXa	x	x	RS
107	M	c.[883C>T]	p.[(Arg295Cys)]	PHKA2	GSD IXa	x	x	RS
108	M	c.[1972-2A>G];[2181delT]	p.[(?)];[(L728fs*4)]	PHKB	GSD IXb	[2181delT];[=]	x	RS
109#	M	c.[1972-2A>G];[2081C>G]	p.[(?)];[(Ser694*)]	PHKB	GSD IXb	c.[1972-2A>G];[=]	x	SP
110#	F	c.[1972-2A>G];[2081C>G]	p.[(?)];[(Ser694*)]	PHKB	GSD IXb	c.[1972-2A>G];[=]	x	SP
111	F	c.[572_576delAGATT];[1972-2A>G]	p.[(Gln191Hisfs)];[(p.?)]	PHKB	GSD IXb	x	x	SP
112	M	c.[1972-2A>G];[1972-2A>G]	p.[(?)];[(?)]	PHKB	GSD IXb	x	x	SP
113	M	c.[1972-2A>G];[1972-2A>G]	p.[(?)];[(?)]	PHKB	GSD IXb	x	x	SP
114#	M	c.[835C>T];[835C>T]	p.[(Arg279Cys)];[(Arg279Cys)]	PHKG2	GSD IXc	c.[835C>T];[=]	c.[835C>T];[=]	SP
115#	F	c.[835C>T];[835C>T]	p.[(Arg279Cys)];[(Arg279Cys)]	PHKG2	GSD IXc	c.[835C>T];[=]	c.[835C>T];[=]	SP
116	F	c.[927+1G>A];[927+1G>A]	p.[(?)];[(?)]	PHKG2	GSD IXc	x	x	SP
117	F	c.[454C>T];[454C>T]	p.[(Arg152*)];[(Arg152*)]	PHKG2	GSD IXc	x	x	SC
118	F	c.[835C>T];[927+1G>A]	p.[(Arg279Cys)];[(?)]	PHKG2	GSD IXc	x	x	SP
119	M	c.[502C>T];[502C>T]	p.[(Arg168*)];[(Arg168*)]	PHKG2	GSD IXc	x	x	SP
120	M	c.[2067C>T];[1464A>G]	p.[(His689=)];[(Leu488=)]	GYS2	?	x	x	MG
121	M	without pathogenic variations			?	x	x	RJ
122	M	without pathogenic variations			?	x	x	RS
123	F	without pathogenic variations			?	x	x	SP
124	F	without pathogenic variations			?	x	x	SP
125	F	without pathogenic variations			?	x	x	SP
			#Consanguineos patients
